# Supplementary material for: Establishment of an Efficient Immortalization Strategy Using HMEJ-Based bTERT Insertion for Bovine Cells
Source: Int J Mol Sci. 2021 Nov 21;22(22):12540. doi: 10.3390/ijms222212540 (PMC8622252; doi:10.3390/ijms222212540)
Supplement: Supplementary file 1 [file ijms-22-12540-s001.zip]

Archive with 1 entries (1 files):
- ijms-1453812-supplementary.pdf
